# Supplementary material for: Poly[[μ10-2,3-bis(carboxymethyl)butanedioato]disodium]
Source: Acta Crystallogr Sect E Struct Rep Online. 2010 Oct 20;66(Pt 11):m1419. doi: 10.1107/S1600536810040857 (PMC3008981; doi:10.1107/S1600536810040857)
Supplement: Supplementary file 1 [file e-66-m1419-sup1.cif]

##############################################################################
###                                                                        ###
###        Electronic paper (Acta Crystallographica Section E)             ###
###                                                                        ###
##############################################################################
#                                                                            #
# This CIF contains the data in a paper accepted for publication in Acta     #
# Crystallographica Section E. It conforms to the requirements of Notes      #
# for Authors for Section E, and has been peer reviewed under the auspices   #
# of the IUCr Commission on Journals.                                        #
#                                                                            #
# Full details of the Crystallographic Information File format               #
# are given in the paper "The Crystallographic Information File (CIF):       #
# a New Standard Archive File for Crystallography" by S. R. Hall, F. H.      #
# Allen and I. D. Brown [Acta Cryst. (1991), A47, 655-685].                  #
#                                                                            #
# The current version of the core CIF dictionary is obtainable from          #
# ftp://ftp.iucr.org/pub/cif_core.dic. The current version number is 2.4.    #
#                                                                            #
# Software is freely available for graphical display of the structure(s) in  #
# this CIF.  For information consult the CIF home page http://www.iucr.org/  #
# cif/home.html                                                              #
#                                                                            #
# This file may be used for bona fide research purposes within the           #
# scientific community so long as proper attribution is given to the journal # 
# article from which it was obtained.                                        #
#                                                                            #
##############################################################################
                                             
data_ptcLa
_audit_creation_method     'form.cif (version 2.0)'
_journal_data_validation_number     ?
_journal_date_recd_electronic     2010-10-08
_journal_date_accepted     2010-10-12
_journal_name_full     'Acta Crystallographica, Section E'
_journal_year     2010
_journal_volume     66
_journal_issue     11
_journal_page_first     m1419
_journal_page_last     m1419
_journal_paper_category     QM
_journal_coeditor_code     NG5044
_publ_contact_author_name     'Hong-Lin Zhu'
_publ_contact_author_address
;
      State Key Lab. Base of Novel Functional Materials and
   Preparation Science
   Center of Applied Solid State Chemistry Research
   Ningbo University
   Ningbo, Zhejiang
   315211, People's Republic of China
;
_publ_contact_author_email     'Zhuhonglin1@nbu.edu.cn'
_publ_contact_author_fax     '86 574 87600791'
_publ_contact_author_phone     '86 574 87600791'
_publ_section_title
;
Poly[[\m~10~-2,3-bis(carboxymethyl)butanedioato]disodium]
;
loop_
    _publ_author_name
    _publ_author_footnote
    _publ_author_address
    'Jiang Wu' ?
;
State Key Laboratory Base of Novel Functional Materials and Preparation Science
   Center of Applied Solid State Chemistry Research
   Ningbo University
   Ningbo, Zhejiang
   315211, People's Republic of China
;
    'Hong-lin Zhu' ?
;
State Key Laboratory Base of Novel Functional Materials and Preparation Science
   Center of Applied Solid State Chemistry Research
   Ningbo University
   Ningbo, Zhejiang
   315211, People's Republic of China
;
data_I
_audit_creation_method     SHELXL-97
_chemical_name_systematic
;
Poly[[\m~10~-2,3-bis(carboxymethyl)butanedioato]disodium]
;
_chemical_name_common     ?
_chemical_formula_moiety     'C8 H8 Na2 O8'
_chemical_formula_sum     'C8 H8 Na2 O8'
_chemical_formula_iupac     '[Na2 (C8 H8 O8)]'
_chemical_formula_weight     278.12
_chemical_melting_point     ?
_symmetry_cell_setting     orthorhombic
_symmetry_space_group_name_H-M     'P b c n'
_symmetry_space_group_name_Hall     '-P 2n 2ab'
loop_
    _symmetry_equiv_pos_as_xyz
    'x, y, z'
    '-x+1/2, -y+1/2, z+1/2'
    '-x, y, -z+1/2'
    'x+1/2, -y+1/2, -z'
    '-x, -y, -z'
    'x-1/2, y-1/2, -z-1/2'
    'x, -y, z-1/2'
    '-x-1/2, y-1/2, z'
_cell_length_a     8.9053(18)
_cell_length_b     8.6395(17)
_cell_length_c     12.527(3)
_cell_angle_alpha     90.00
_cell_angle_beta     90.00
_cell_angle_gamma     90.00
_cell_volume     963.8(3)
_cell_formula_units_Z     4
_cell_measurement_reflns_used     7116
_cell_measurement_theta_min     3.25
_cell_measurement_theta_max     27.43
_cell_measurement_temperature     293(2)
_exptl_crystal_description     block
_exptl_crystal_colour     colorless
_exptl_crystal_size_max     0.44
_exptl_crystal_size_mid     0.36
_exptl_crystal_size_min     0.32
_exptl_crystal_density_diffrn     1.917
_exptl_crystal_density_meas     ?
_exptl_crystal_density_method     'not measured'
_exptl_crystal_F_000     568
_exptl_absorpt_coefficient_mu     0.244
_exptl_absorpt_correction_type     multi-scan
_exptl_absorpt_process_details     '(ABSCOR; Higashi, 1995)'
_exptl_absorpt_correction_T_min     0.900
_exptl_absorpt_correction_T_max     0.925
_exptl_special_details
;
;
_diffrn_ambient_temperature     293(2)
_diffrn_radiation_type     MoK\a
_diffrn_radiation_wavelength     0.71073
_diffrn_radiation_source     'fine-focus sealed tube'
_diffrn_radiation_monochromator     graphite
_diffrn_measurement_device_type     'Rigaku R-AXIS RAPID'
_diffrn_measurement_method     '\w scan'
_diffrn_detector_area_resol_mean     0
_diffrn_reflns_number     8610
_diffrn_reflns_av_R_equivalents     0.0205
_diffrn_reflns_av_sigmaI/netI     0.0123
_diffrn_reflns_theta_min     3.25
_diffrn_reflns_theta_max     27.43
_diffrn_reflns_theta_full     27.43
_diffrn_measured_fraction_theta_max     1.000
_diffrn_measured_fraction_theta_full     1.000
_diffrn_reflns_limit_h_min     -11
_diffrn_reflns_limit_h_max     11
_diffrn_reflns_limit_k_min     -11
_diffrn_reflns_limit_k_max     11
_diffrn_reflns_limit_l_min     -16
_diffrn_reflns_limit_l_max     16
_diffrn_standards_number     0
_diffrn_standards_interval_count     ?
_diffrn_standards_interval_time     0
_diffrn_standards_decay_%     0
_refine_special_details
;
Refinement of <i>F</i>^2^ against ALL reflections. The weighted <i>R</i>-factor
<i>wR</i> and goodness of fit <i>S</i> are based on <i>F</i>^2^, conventional
<i>R</i>-factors <i>R</i> are based on <i>F</i>, with <i>F</i> set to zero for
negative <i>F</i>^2^. The threshold expression of <i>F</i>^2^ >
\s(<i>F</i>^2^) is used only for calculating <i>R</i>-factors(gt) <i>etc</i>.
and is not relevant to the choice of reflections for refinement.
<i>R</i>-factors based on <i>F</i>^2^ are statistically about twice as large
as those based on <i>F</i>, and <i>R</i>- factors based on ALL data will be
even larger.
;
_reflns_number_total     1097
_reflns_number_gt     1000
_reflns_threshold_expression     >2sigma(I)
_refine_ls_structure_factor_coef     Fsqd
_refine_ls_matrix_type     full
_refine_ls_R_factor_all     0.0407
_refine_ls_R_factor_gt     0.0383
_refine_ls_wR_factor_gt     0.1088
_refine_ls_wR_factor_ref     0.1108
_refine_ls_goodness_of_fit_ref     1.103
_refine_ls_restrained_S_all     1.104
_refine_ls_number_reflns     1097
_refine_ls_number_parameters     86
_refine_ls_number_restraints     1
_refine_ls_hydrogen_treatment     mixed
_refine_ls_weighting_scheme     calc
_refine_ls_weighting_details
         'calc w=1/[\s^2^(Fo^2^)+(0.0658P)^2^+0.5154P] where P=(Fo^2^+2Fc^2^)/3'
_atom_sites_solution_hydrogens     geom
_atom_sites_solution_primary     direct
_atom_sites_solution_secondary     difmap
_refine_ls_shift/su_max     0.000
_refine_ls_shift/su_mean     0.000
_refine_diff_density_max     0.429
_refine_diff_density_min     -0.224
_refine_ls_extinction_method     none
_refine_ls_extinction_coef     ?
loop_
    _atom_type_symbol
    _atom_type_description
    _atom_type_scat_dispersion_real
    _atom_type_scat_dispersion_imag
    _atom_type_scat_source
    'C' 'C' 0.0033 0.0016
                         'International Tables Vol C Tables 4.2.6.8 and 6.1.1.4'
    'H' 'H' 0.0000 0.0000
                         'International Tables Vol C Tables 4.2.6.8 and 6.1.1.4'
    'O' 'O' 0.0106 0.0060
                         'International Tables Vol C Tables 4.2.6.8 and 6.1.1.4'
    'Na' 'Na' 0.0362 0.0249
                         'International Tables Vol C Tables 4.2.6.8 and 6.1.1.4'
_computing_data_collection     'RAPID-AUTO (Rigaku, 1998)'
_computing_cell_refinement     'RAPID-AUTO (Rigaku, 1998)'
_computing_data_reduction     'CrystalStructure (Rigaku/MSC, 2004)'
_computing_structure_solution     'SHELXS97 (Sheldrick, 2008)'
_computing_structure_refinement     'SHELXL97 (Sheldrick, 2008)'
_computing_molecular_graphics     'SHELXTL (Sheldrick, 2008)'
_computing_publication_material     'SHELXL97 (Sheldrick, 2008)'
loop_
    _atom_site_type_symbol
    _atom_site_label
    _atom_site_fract_x
    _atom_site_fract_y
    _atom_site_fract_z
    _atom_site_U_iso_or_equiv
    _atom_site_adp_type
    _atom_site_calc_flag
    _atom_site_refinement_flags
    _atom_site_occupancy
    _atom_site_disorder_assembly
    _atom_site_disorder_group
    Na Na 0.91916(8) 0.06655(8) 0.62976(5) 0.0292(2) Uani d . 1 . .
    O O1 1.12521(17) 0.21959(14) 0.69249(10) 0.0391(4) Uani d . 1 . .
    O O2 1.30500(16) 0.37558(13) 0.75029(10) 0.0325(3) Uani d D 1 . .
    C C1 1.19167(19) 0.34236(18) 0.68752(12) 0.0243(3) Uani d . 1 . .
    C C2 1.15019(18) 0.46906(17) 0.61037(11) 0.0219(3) Uani d . 1 . .
    H H2A 1.2386 0.4963 0.5692 0.026 Uiso calc R 1 . .
    H H2B 1.1207 0.5598 0.6508 0.026 Uiso calc R 1 . .
    C C3 1.02287(16) 0.42768(14) 0.53277(10) 0.0161(3) Uani d . 1 . .
    H H3A 0.9358 0.3927 0.5741 0.019 Uiso calc R 1 . .
    C C4 1.07185(16) 0.29671(16) 0.45770(11) 0.0177(3) Uani d . 1 . .
    O O3 1.01257(15) 0.16760(12) 0.46431(9) 0.0300(3) Uani d . 1 . .
    O O4 1.17325(15) 0.33112(14) 0.39020(10) 0.0300(3) Uani d . 1 . .
    H H2C 1.310(4) 0.308(3) 0.7989(19) 0.088(11) Uiso d D 1 . .
loop_
    _atom_site_aniso_label
    _atom_site_aniso_U_11
    _atom_site_aniso_U_22
    _atom_site_aniso_U_33
    _atom_site_aniso_U_12
    _atom_site_aniso_U_13
    _atom_site_aniso_U_23
    Na 0.0336(4) 0.0244(4) 0.0296(4) -0.0038(3) 0.0023(3) -0.0031(2)
    O1 0.0481(8) 0.0278(7) 0.0415(7) -0.0062(6) -0.0172(6) 0.0104(5)
    O2 0.0432(7) 0.0262(6) 0.0282(6) 0.0011(5) -0.0177(5) 0.0041(5)
    C1 0.0305(8) 0.0216(7) 0.0208(7) 0.0046(6) -0.0054(6) -0.0007(5)
    C2 0.0278(7) 0.0185(7) 0.0194(7) 0.0020(6) -0.0054(6) 0.0003(5)
    C3 0.0208(7) 0.0137(6) 0.0138(6) 0.0032(5) 0.0005(5) 0.0002(5)
    C4 0.0212(7) 0.0160(6) 0.0159(6) 0.0039(5) -0.0012(5) -0.0008(5)
    O3 0.0448(7) 0.0166(5) 0.0286(6) -0.0050(5) 0.0081(5) -0.0041(4)
    O4 0.0340(6) 0.0247(6) 0.0314(6) -0.0026(5) 0.0148(5) -0.0082(5)
_geom_special_details
;
All e.s.d.'s (except the e.s.d. in the dihedral angle between two l.s. planes)
are estimated using the full covariance matrix. The cell e.s.d.'s are taken
into account individually in the estimation of e.s.d.'s in distances, angles
and torsion angles; correlations between e.s.d.'s in cell parameters are only
used when they are defined by crystal symmetry. An approximate (isotropic)
treatment of cell e.s.d.'s is used for estimating e.s.d.'s involving l.s.
planes.
;
loop_
    _geom_bond_atom_site_label_1
    _geom_bond_atom_site_label_2
    _geom_bond_site_symmetry_2
    _geom_bond_distance
    _geom_bond_publ_flag
    Na O4 4_456 2.3748(15) ?
    Na O1 . 2.3943(15) ?
    Na O3 . 2.3978(13) ?
    Na O3 5_756 2.4188(13) ?
    Na O2 6_557 2.4522(14) ?
    Na O1 3_756 2.6196(15) ?
    Na Na 3_756 3.3388(14) ?
    Na Na 5_756 3.7369(14) ?
    O1 C1 . 1.216(2) ?
    O1 Na 3_756 2.6196(15) ?
    O2 C1 . 1.311(2) ?
    O2 Na 6_667 2.4522(14) ?
    O2 H2C . 0.843(10) ?
    C1 C2 . 1.506(2) ?
    C2 C3 . 1.536(2) ?
    C2 H2A . 0.9700 ?
    C2 H2B . 0.9700 ?
    C3 C4 . 1.5346(18) ?
    C3 C3 5_766 1.550(2) ?
    C3 H3A . 0.9800 ?
    C4 O3 . 1.2368(18) ?
    C4 O4 . 1.2723(19) ?
    O3 Na 5_756 2.4188(13) ?
    O4 Na 4_556 2.3748(15) ?
loop_
    _geom_angle_atom_site_label_1
    _geom_angle_atom_site_label_2
    _geom_angle_atom_site_label_3
    _geom_angle_site_symmetry_1
    _geom_angle_site_symmetry_3
    _geom_angle
    _geom_angle_publ_flag
    O4 Na O1 4_456 . 122.39(5) ?
    O4 Na O3 4_456 . 95.36(5) ?
    O1 Na O3 . . 79.44(5) ?
    O4 Na O3 4_456 5_756 119.46(5) ?
    O1 Na O3 . 5_756 115.41(6) ?
    O3 Na O3 . 5_756 78.24(5) ?
    O4 Na O2 4_456 6_557 86.14(5) ?
    O1 Na O2 . 6_557 119.22(5) ?
    O3 Na O2 . 6_557 156.69(5) ?
    O3 Na O2 5_756 6_557 80.80(5) ?
    O4 Na O1 4_456 3_756 76.26(5) ?
    O1 Na O1 . 3_756 63.76(7) ?
    O3 Na O1 . 3_756 127.10(5) ?
    O3 Na O1 5_756 3_756 150.95(5) ?
    O2 Na O1 6_557 3_756 75.89(5) ?
    O4 Na Na 4_456 3_756 119.52(4) ?
    O1 Na Na . 3_756 51.20(4) ?
    O3 Na Na . 3_756 129.07(5) ?
    O3 Na Na 5_756 3_756 109.34(4) ?
    O2 Na Na 6_557 3_756 68.03(4) ?
    O1 Na Na 3_756 3_756 45.42(3) ?
    O4 Na Na 4_456 5_756 112.22(4) ?
    O1 Na Na . 5_756 99.22(5) ?
    O3 Na Na . 5_756 39.32(3) ?
    O3 Na Na 5_756 5_756 38.92(3) ?
    O2 Na Na 6_557 5_756 119.06(4) ?
    O1 Na Na 3_756 5_756 162.35(5) ?
    Na Na Na 3_756 5_756 128.23(4) ?
    C1 O1 Na . . 146.90(11) ?
    C1 O1 Na . 3_756 123.86(11) ?
    Na O1 Na . 3_756 83.38(5) ?
    C1 O2 Na . 6_667 146.49(11) ?
    C1 O2 H2C . . 109(2) ?
    Na O2 H2C 6_667 . 90(2) ?
    O1 C1 O2 . . 122.32(14) ?
    O1 C1 C2 . . 123.18(14) ?
    O2 C1 C2 . . 114.49(14) ?
    C1 C2 C3 . . 114.71(13) ?
    C1 C2 H2A . . 108.6 ?
    C3 C2 H2A . . 108.6 ?
    C1 C2 H2B . . 108.6 ?
    C3 C2 H2B . . 108.6 ?
    H2A C2 H2B . . 107.6 ?
    C4 C3 C2 . . 110.47(11) ?
    C4 C3 C3 . 5_766 110.16(13) ?
    C2 C3 C3 . 5_766 109.98(14) ?
    C4 C3 H3A . . 108.7 ?
    C2 C3 H3A . . 108.7 ?
    C3 C3 H3A 5_766 . 108.7 ?
    O3 C4 O4 . . 123.93(13) ?
    O3 C4 C3 . . 120.17(12) ?
    O4 C4 C3 . . 115.89(12) ?
    C4 O3 Na . . 122.30(9) ?
    C4 O3 Na . 5_756 127.90(10) ?
    Na O3 Na . 5_756 101.76(5) ?
    C4 O4 Na . 4_556 144.24(11) ?
loop_
    _geom_hbond_atom_site_label_D
    _geom_hbond_atom_site_label_H
    _geom_hbond_atom_site_label_A
    _geom_hbond_site_symmetry_D
    _geom_hbond_site_symmetry_H
    _geom_hbond_site_symmetry_A
    _geom_hbond_distance_DH
    _geom_hbond_distance_HA
    _geom_hbond_distance_DA
    _geom_hbond_angle_DHA
    _geom_hbond_publ_flag
    O2 H2C O4 . . 2_755 0.85(2) 1.67(3) 2.5097(18) 177(2) y
