# Supplementary material for: Poly[[μ10-2,3-bis(carboxymethyl)butanedioato]disodium]
Source: Acta Crystallogr Sect E Struct Rep Online. 2010 Oct 20;66(Pt 11):m1419. doi: 10.1107/S1600536810040857 (PMC3008981; doi:10.1107/S1600536810040857)
Supplement: Supplementary file 2 [file e-66-m1419-Isup2.hkl]

# 
# h,k,l, Fc-squared, Fo-squared, sigma(Fo-squared) and status flag 
# 
data_I
_shelx_title ' tref in Pbcn' 
_shelx_refln_list_code          4 
_shelx_F_calc_maximum      141.45 
_exptl_crystal_F_000       568.00 
_reflns_d_resolution_high  0.7714 
 
loop_ 
 _symmetry_equiv_pos_as_xyz 
 'x, y, z' 
 '-x+1/2, -y+1/2, z+1/2' 
 '-x, y, -z+1/2' 
 'x+1/2, -y+1/2, -z' 
 '-x, -y, -z' 
 'x-1/2, y-1/2, -z-1/2' 
 'x, -y, z-1/2' 
 '-x-1/2, y-1/2, z' 
 
_cell_length_a     8.9053 
_cell_length_b     8.6395 
_cell_length_c    12.5269 
_cell_angle_alpha  90.000 
_cell_angle_beta   90.000 
_cell_angle_gamma  90.000 
 
_shelx_F_squared_multiplier     1.000 
 
loop_ 
 _refln_index_h 
 _refln_index_k 
 _refln_index_l 
 _refln_F_squared_calc 
 _refln_F_squared_meas 
 _refln_F_squared_sigma 
 _refln_observed_status 
   2   0   0     1164.14     1378.31     23.99 o 
   4   0   0     1182.62     1106.11     16.56 o 
   6   0   0      548.97      582.86      5.72 o 
   8   0   0      645.58      691.86     11.62 o 
  10   0   0      122.96      125.87      7.56 o 
   1   1   0       98.39      135.70      0.70 o 
   3   1   0      848.42      869.32      8.34 o 
   5   1   0     1040.40      979.19      7.59 o 
   7   1   0     1147.41     1114.29      9.00 o 
   9   1   0       89.95       94.32      2.79 o 
  11   1   0       58.26       55.44      3.28 o 
   0   2   0     1404.49     1239.84      9.54 o 
   2   2   0      217.48      187.20      2.50 o 
   4   2   0       10.42        4.62      0.39 o 
   6   2   0      447.86      436.77      4.08 o 
   8   2   0        0.59        0.25      0.84 o 
  10   2   0       27.75       27.19      1.79 o 
   1   3   0      602.71      650.23      3.77 o 
   3   3   0      930.31     1083.10      7.65 o 
   5   3   0      386.18      396.48      3.19 o 
   7   3   0     1352.28     1343.57     13.38 o 
   9   3   0      335.84      330.00      5.31 o 
  11   3   0      122.38      115.42      3.21 o 
   0   4   0     2122.71     2174.64     18.53 o 
   2   4   0      278.95      311.78      2.05 o 
   4   4   0     1363.27     1384.35     10.41 o 
   6   4   0      445.29      380.22      4.34 o 
   8   4   0      269.29      268.84      4.55 o 
  10   4   0      227.14      244.18      4.80 o 
   1   5   0      146.31      127.64      1.19 o 
   3   5   0     1877.29     1911.26     13.98 o 
   5   5   0       44.65       64.45      1.28 o 
   7   5   0      996.61      974.99     10.59 o 
   9   5   0      309.79      313.34      4.78 o 
   0   6   0      170.94      169.73      3.11 o 
   2   6   0      916.61      839.48      5.82 o 
   4   6   0      256.39      228.88      2.34 o 
   6   6   0     1478.32     1448.78     11.84 o 
   8   6   0       31.87       31.26      1.89 o 
   1   7   0      101.55      100.81      1.23 o 
   3   7   0     1266.06     1178.24      8.22 o 
   5   7   0      744.68      761.83      6.45 o 
   7   7   0       34.69       35.53      1.52 o 
   9   7   0        1.90        1.84      1.53 o 
   0   8   0     2017.56     1963.30     22.63 o 
   2   8   0     1430.48     1408.42     10.14 o 
   4   8   0        2.82        6.99      0.75 o 
   6   8   0       53.92       58.15      1.73 o 
   8   8   0       11.55        8.65      1.36 o 
   1   9   0       47.72       47.85      1.49 o 
   3   9   0     1335.54     1322.49     12.33 o 
   5   9   0      263.67      274.77      3.42 o 
   0  10   0      217.08      229.08      4.71 o 
   2  10   0        1.34        0.42      0.71 o 
   4  10   0       10.06       14.71      1.97 o 
   1  11   0       15.95       21.13      4.80 o 
   1   1   1      601.64      506.83      1.90 o 
   2   1   1     5732.91     6853.40     50.06 o 
   3   1   1        5.36        4.96      0.39 o 
   4   1   1      184.71      176.86      1.11 o 
   5   1   1     1952.77     1976.55     10.77 o 
   6   1   1      286.14      323.02      1.86 o 
   7   1   1        8.26        7.01      0.54 o 
   8   1   1      249.64      235.41      2.44 o 
   9   1   1       52.79       54.96      1.45 o 
  10   1   1        0.41        0.65      0.78 o 
  11   1   1        7.02       12.88      1.56 o 
   0   2   1      429.46      328.34      2.64 o 
   1   2   1     4464.11     5216.40     31.42 o 
   2   2   1     2617.20     2565.69     26.49 o 
   3   2   1     1004.65     1030.71      5.06 o 
   4   2   1     1967.36     1911.86     11.51 o 
   5   2   1        3.78        4.71      0.48 o 
   6   2   1      996.12      978.47      6.29 o 
   7   2   1       93.70      102.11      1.46 o 
   8   2   1       21.97       21.15      0.81 o 
   9   2   1      178.09      170.63      2.78 o 
  10   2   1       52.91       55.48      1.45 o 
  11   2   1       33.16       29.94      1.81 o 
   1   3   1      471.75      427.72      2.14 o 
   2   3   1     1942.43     1854.70      8.75 o 
   3   3   1     1270.58     1163.00      5.68 o 
   4   3   1     1164.21     1088.76      5.47 o 
   5   3   1      436.59      412.84      2.47 o 
   6   3   1       43.17       40.20      0.89 o 
   7   3   1      244.77      230.88      1.74 o 
   8   3   1      580.15      572.09      4.59 o 
   9   3   1       50.07       47.18      1.40 o 
  10   3   1      301.20      305.00      3.79 o 
  11   3   1       18.27       25.44      1.63 o 
   0   4   1       12.87        4.07      0.47 o 
   1   4   1        7.36        6.11      0.21 o 
   2   4   1      471.93      509.37      2.30 o 
   3   4   1     1536.21     1561.58      7.30 o 
   4   4   1      191.06      203.78      1.30 o 
   5   4   1      351.82      360.76      2.36 o 
   6   4   1      636.54      608.56      3.95 o 
   7   4   1        8.96       10.97      0.51 o 
   8   4   1      145.03      154.00      2.40 o 
   9   4   1      228.85      226.07      2.78 o 
  10   4   1       96.58      111.60      2.47 o 
   1   5   1     3195.08     3264.06     17.63 o 
   2   5   1      592.41      586.80      2.60 o 
   3   5   1      421.21      374.73      1.78 o 
   4   5   1       30.67       38.93      0.61 o 
   5   5   1      107.28      104.96      1.21 o 
   6   5   1      104.56      107.32      1.46 o 
   7   5   1        0.69        1.55      0.58 o 
   8   5   1      122.69      123.52      2.10 o 
   9   5   1        5.67        6.37      1.07 o 
  10   5   1      134.80      139.33      2.63 o 
   0   6   1     3204.97     3229.27     26.70 o 
   1   6   1      311.97      303.08      1.66 o 
   2   6   1       42.51       49.11      0.60 o 
   3   6   1      786.36      811.71      3.99 o 
   4   6   1      112.43       87.96      1.20 o 
   5   6   1      230.90      212.37      1.87 o 
   6   6   1       94.82       94.93      1.49 o 
   7   6   1       25.96       24.07      1.12 o 
   8   6   1      116.21      108.97      1.75 o 
   9   6   1       14.60       15.17      1.16 o 
   1   7   1        4.27        2.96      0.38 o 
   2   7   1      487.31      480.16      2.74 o 
   3   7   1      163.00      149.89      1.37 o 
   4   7   1      107.67      100.84      1.21 o 
   5   7   1       39.90       39.84      0.86 o 
   6   7   1       15.50       13.53      0.81 o 
   7   7   1       25.25       23.03      1.00 o 
   8   7   1       84.39       79.98      1.63 o 
   0   8   1      723.88      691.75      6.48 o 
   1   8   1      187.01      183.91      1.52 o 
   2   8   1        0.43        1.47      0.37 o 
   3   8   1      139.63      130.96      1.23 o 
   4   8   1      125.75      125.85      1.60 o 
   5   8   1      596.49      592.78      4.26 o 
   6   8   1        0.12        0.54      0.55 o 
   7   8   1        1.71        1.87      0.75 o 
   8   8   1        3.84        5.20      0.93 o 
   1   9   1       20.48       19.21      0.73 o 
   2   9   1       17.90       15.18      0.81 o 
   3   9   1        6.65        5.10      0.48 o 
   4   9   1       57.31       56.92      0.93 o 
   5   9   1        3.36        4.26      0.84 o 
   6   9   1       61.07       62.91      1.59 o 
   0  10   1      165.64      155.74      2.86 o 
   1  10   1       65.56       68.03      1.44 o 
   2  10   1       55.18       59.01      1.10 o 
   3  10   1       48.52       54.16      1.33 o 
   4  10   1       20.81       20.30      1.32 o 
   5  10   1       16.72       22.65      1.62 o 
   1  11   1       45.46       45.63      1.68 o 
   2  11   1       76.77       82.75      3.15 o 
   0   0   2      126.57      181.18      1.56 o 
   1   0   2       34.11       88.44      0.91 o 
   2   0   2    20008.67    21874.31    497.99 o 
   3   0   2     2895.63     2807.14     81.09 o 
   4   0   2     3337.31     3590.34    111.54 o 
   5   0   2     2123.34     2113.77     16.95 o 
   6   0   2       15.48       13.68      0.70 o 
   7   0   2        0.91        1.18      0.64 o 
   8   0   2      112.63       98.73      2.01 o 
   9   0   2      911.51      912.71      9.83 o 
  10   0   2       52.50       50.95      2.62 o 
  11   0   2      166.61      180.38      5.78 o 
   1   1   2     1651.42     1595.59     12.29 o 
   2   1   2     4940.67     5566.73     43.84 o 
   3   1   2      533.03      582.99      3.23 o 
   4   1   2     1515.86     1684.50      9.60 o 
   5   1   2       71.18       80.05      1.14 o 
   6   1   2       16.08       18.78      0.88 o 
   7   1   2       44.48       42.68      0.96 o 
   8   1   2       71.05       67.50      1.31 o 
   9   1   2        6.35        6.69      0.75 o 
  10   1   2       12.43       15.06      1.05 o 
  11   1   2        0.05       -0.61      1.14 o 
   0   2   2      373.99      286.53      2.41 o 
   1   2   2      113.09      165.62      0.84 o 
   2   2   2      721.73      654.13      3.18 o 
   3   2   2     1162.82     1153.25     13.25 o 
   4   2   2      364.72      327.68      2.02 o 
   5   2   2      347.60      382.22      2.43 o 
   6   2   2       74.28       85.36      1.16 o 
   7   2   2      479.23      472.28      3.69 o 
   8   2   2      118.51      109.37      1.76 o 
   9   2   2      180.26      161.36      2.09 o 
  10   2   2        0.01       -0.29      0.77 o 
  11   2   2       12.83       17.65      1.70 o 
   1   3   2      116.55      178.76      1.53 o 
   2   3   2     5712.30     6896.59     50.08 o 
   3   3   2     2359.08     2490.94     13.00 o 
   4   3   2       15.28       13.97      0.51 o 
   5   3   2      489.80      478.83      3.05 o 
   6   3   2      145.52      142.38      1.55 o 
   7   3   2      293.49      303.07      2.75 o 
   8   3   2       69.48       70.42      1.48 o 
   9   3   2       27.70       31.62      1.02 o 
  10   3   2      101.65       94.02      2.02 o 
  11   3   2        1.34        2.07      0.93 o 
   0   4   2      174.50      121.99      1.74 o 
   1   4   2     1011.89      994.74      3.95 o 
   2   4   2     2237.77     2419.70     13.21 o 
   3   4   2      265.76      297.90      1.60 o 
   4   4   2       13.17       15.13      0.46 o 
   5   4   2      310.36      273.07      1.77 o 
   6   4   2        0.01        0.61      0.41 o 
   7   4   2        3.61        5.10      0.56 o 
   8   4   2      418.44      396.64      3.10 o 
   9   4   2       56.54       58.91      1.66 o 
  10   4   2        7.59       13.05      1.58 o 
   1   5   2       32.32       43.67      0.90 o 
   2   5   2     1457.00     1458.73      7.17 o 
   3   5   2      223.38      227.03      1.32 o 
   4   5   2      306.39      274.04      1.66 o 
   5   5   2     1174.57     1093.93      6.42 o 
   6   5   2        0.28        0.97      0.50 o 
   7   5   2       36.98       33.35      1.27 o 
   8   5   2       70.83       69.80      1.55 o 
   9   5   2       33.79       38.51      1.60 o 
  10   5   2       30.39       29.70      1.43 o 
   0   6   2      244.49      262.14      2.22 o 
   1   6   2       25.70       20.07      0.37 o 
   2   6   2      148.65      163.19      1.07 o 
   3   6   2      286.68      262.12      1.70 o 
   4   6   2        5.14        4.87      0.44 o 
   5   6   2      153.74      155.75      1.49 o 
   6   6   2        1.79        1.79      0.54 o 
   7   6   2      140.34      142.06      1.60 o 
   8   6   2       30.19       32.79      2.53 o 
   9   6   2      145.45      156.49      2.59 o 
   1   7   2     1205.64     1137.93      5.97 o 
   2   7   2      127.54      125.75      1.10 o 
   3   7   2      236.89      221.98      1.55 o 
   4   7   2      378.42      370.19      2.31 o 
   5   7   2        4.27        6.25      0.59 o 
   6   7   2       11.22       13.87      0.74 o 
   7   7   2       12.93       14.81      0.91 o 
   8   7   2       17.18       15.95      1.24 o 
   0   8   2     1222.65     1239.07      8.86 o 
   1   8   2      345.99      333.89      1.96 o 
   2   8   2       68.84       63.91      1.00 o 
   3   8   2      442.24      458.61      2.90 o 
   4   8   2      135.54      136.56      1.30 o 
   5   8   2       46.75       45.06      0.97 o 
   6   8   2       55.79       48.02      1.11 o 
   7   8   2        9.02        8.15      1.02 o 
   1   9   2      289.43      284.13      1.93 o 
   2   9   2      337.59      339.09      2.45 o 
   3   9   2       37.13       38.16      1.01 o 
   4   9   2      341.01      337.77      3.08 o 
   5   9   2       44.62       43.80      1.39 o 
   6   9   2        3.31        4.48      0.88 o 
   0  10   2       18.08       18.48      1.67 o 
   1  10   2        0.35       -0.60      0.89 o 
   2  10   2        9.39       11.29      1.02 o 
   3  10   2       20.92       22.24      1.67 o 
   4  10   2        9.73        8.99      1.14 o 
   5  10   2        0.82        0.78      1.15 o 
   1  11   2       37.71       38.28      1.77 o 
   1   1   3     1829.43     1837.01     13.78 o 
   2   1   3      953.73      898.38      5.47 o 
   3   1   3        5.48        3.45      0.39 o 
   4   1   3     4565.06     4941.84     63.32 o 
   5   1   3       13.76       19.03      0.56 o 
   6   1   3      371.10      373.67      2.89 o 
   7   1   3      144.05      146.40      1.97 o 
   8   1   3       14.80       16.81      0.94 o 
   9   1   3       13.84       13.36      1.42 o 
  10   1   3        7.88       10.91      1.11 o 
  11   1   3       13.29        7.84      1.32 o 
   0   2   3     5979.88     7211.47     73.00 o 
   1   2   3     1747.52     1976.94     35.28 o 
   2   2   3     4714.07     5808.40     44.24 o 
   3   2   3       73.94       92.56      0.95 o 
   4   2   3      724.81      681.41      3.77 o 
   5   2   3        1.29       10.37      0.58 o 
   6   2   3      112.33      114.13      1.44 o 
   7   2   3       87.19       77.67      1.37 o 
   8   2   3     1180.82     1206.88      9.06 o 
   9   2   3      217.13      239.25      2.97 o 
  10   2   3       62.20       62.34      1.71 o 
  11   2   3       14.22       13.52      1.89 o 
   1   3   3     7493.93     8838.76     72.54 o 
   2   3   3     2736.37     2879.95     21.25 o 
   3   3   3      372.57      354.22      2.67 o 
   4   3   3     1070.37     1070.02      5.35 o 
   5   3   3       80.65       81.06      1.08 o 
   6   3   3       18.42       12.23      0.71 o 
   7   3   3      183.44      183.43      2.11 o 
   8   3   3        6.53        4.25      0.77 o 
   9   3   3        3.90        5.56      0.93 o 
  10   3   3       15.27       19.02      1.31 o 
   0   4   3       96.74      136.05      2.36 o 
   1   4   3      235.07      218.42      1.41 o 
   2   4   3     1266.91     1260.06      6.68 o 
   3   4   3     2490.34     2394.64     12.66 o 
   4   4   3        2.45        8.57      0.40 o 
   5   4   3       39.64       41.12      0.71 o 
   6   4   3      642.85      613.98      3.77 o 
   7   4   3      838.84      817.44      5.50 o 
   8   4   3       90.60       94.49      1.40 o 
   9   4   3      175.99      150.92      1.93 o 
  10   4   3       54.52       56.74      2.01 o 
   1   5   3     2124.98     2178.51     12.06 o 
   2   5   3      646.21      576.58      3.56 o 
   3   5   3       20.26       15.36      0.38 o 
   4   5   3       43.67       43.99      0.72 o 
   5   5   3       16.23        9.42      0.58 o 
   6   5   3      342.03      330.45      2.36 o 
   7   5   3       38.90       41.87      1.29 o 
   8   5   3       59.95       62.09      1.36 o 
   9   5   3       43.79       40.65      2.95 o 
  10   5   3       98.24       98.93      2.83 o 
   0   6   3      323.31      287.67      2.10 o 
   1   6   3       73.60       74.83      0.91 o 
   2   6   3      691.11      658.49      3.85 o 
   3   6   3        7.96        4.44      0.41 o 
   4   6   3        0.10        0.62      0.40 o 
   5   6   3        5.86        7.37      0.58 o 
   6   6   3      611.67      584.78      3.89 o 
   7   6   3        8.70        7.51      0.75 o 
   8   6   3       54.46       51.45      1.45 o 
   9   6   3        7.79        9.22      1.10 o 
   1   7   3      202.19      181.35      1.41 o 
   2   7   3        9.14        5.75      0.60 o 
   3   7   3        9.55       10.20      0.30 o 
   4   7   3      519.39      507.24      3.02 o 
   5   7   3      453.63      430.30      2.95 o 
   6   7   3        8.62       10.40      0.83 o 
   7   7   3       28.68       26.67      1.04 o 
   8   7   3       35.09       29.23      1.41 o 
   0   8   3       16.56       14.67      0.52 o 
   1   8   3      668.77      661.86      4.37 o 
   2   8   3      148.29      147.60      1.56 o 
   3   8   3       80.91       82.66      1.49 o 
   4   8   3        0.45        0.50      0.29 o 
   5   8   3       31.92       30.72      1.00 o 
   6   8   3       18.87       20.40      1.15 o 
   7   8   3      132.47      125.20      2.56 o 
   1   9   3        2.56        3.15      0.56 o 
   2   9   3      263.97      249.22      2.43 o 
   3   9   3      183.59      202.66      2.19 o 
   4   9   3       69.23       71.82      1.43 o 
   5   9   3       14.03       10.36      1.22 o 
   6   9   3       31.82       33.84      2.21 o 
   0  10   3       40.31       40.93      2.89 o 
   1  10   3      129.81      143.13      2.30 o 
   2  10   3       55.50       47.49      2.04 o 
   3  10   3       81.54       84.75      1.85 o 
   4  10   3      448.49      475.33      4.59 o 
   0   0   4      605.93      593.19      5.82 o 
   1   0   4     4706.30     5390.41     56.31 o 
   2   0   4      317.19      455.91      4.35 o 
   3   0   4      944.02      950.76      7.74 o 
   4   0   4     5496.28     6124.80    132.00 o 
   5   0   4      253.69      245.70      2.54 o 
   6   0   4      512.38      459.42      5.65 o 
   7   0   4       15.77       18.87      1.58 o 
   8   0   4      123.92      124.78      3.19 o 
   9   0   4      184.43      157.10      4.38 o 
  10   0   4      108.29       89.51      2.97 o 
  11   0   4        0.75        0.10      1.21 o 
   1   1   4      347.74      305.61      2.38 o 
   2   1   4       37.49       36.09      0.62 o 
   3   1   4     3938.01     4511.56     48.26 o 
   4   1   4       66.90       71.99      0.94 o 
   5   1   4     2485.49     2472.60     16.62 o 
   6   1   4       30.55       32.58      1.05 o 
   7   1   4      716.32      712.93      6.23 o 
   8   1   4      231.16      219.35      3.27 o 
   9   1   4       16.36       22.80      1.61 o 
  10   1   4      132.21      129.61      2.71 o 
  11   1   4       24.97       21.78      1.88 o 
   0   2   4     4434.46     4827.19     96.47 o 
   1   2   4     4156.05     4284.21     73.72 o 
   2   2   4     1052.51     1188.92      6.17 o 
   3   2   4     1401.28     1354.77      8.73 o 
   4   2   4      586.38      572.84      3.75 o 
   5   2   4        4.54        2.11      0.46 o 
   6   2   4      668.51      686.63      4.89 o 
   7   2   4       35.52       39.49      1.12 o 
   8   2   4       12.43       12.67      1.93 o 
   9   2   4        1.12        1.37      0.96 o 
  10   2   4        1.81        2.20      1.13 o 
   1   3   4     2144.72     2288.29     14.20 o 
   2   3   4      346.87      348.54      3.46 o 
   3   3   4       88.23       94.04      0.98 o 
   4   3   4      435.94      423.78      3.46 o 
   5   3   4      893.93      936.81      5.82 o 
   6   3   4      348.51      328.24      2.80 o 
   7   3   4       43.17       39.11      1.13 o 
   8   3   4       17.97       17.24      1.14 o 
   9   3   4        0.32        0.61      0.69 o 
  10   3   4      146.11      155.41      3.12 o 
   0   4   4      866.38      955.21      9.42 o 
   1   4   4       33.98       46.66      0.59 o 
   2   4   4      139.32      150.05      1.17 o 
   3   4   4      347.08      332.86      2.47 o 
   4   4   4      174.47      170.12      1.43 o 
   5   4   4        0.43        1.26      0.44 o 
   6   4   4      269.31      240.20      2.19 o 
   7   4   4      175.15      186.44      2.15 o 
   8   4   4        0.17        0.47      0.54 o 
   9   4   4       17.14       17.42      1.68 o 
  10   4   4        1.24        1.55      0.91 o 
   1   5   4      904.98      888.44      5.85 o 
   2   5   4       14.51        8.05      0.50 o 
   3   5   4       30.26       34.95      0.80 o 
   4   5   4       27.49       30.99      0.78 o 
   5   5   4       30.45       36.15      0.86 o 
   6   5   4      263.22      270.26      2.50 o 
   7   5   4      107.24       95.51      1.45 o 
   8   5   4        0.17       -0.11      0.55 o 
   9   5   4        0.35       -0.15      0.76 o 
   0   6   4       73.64       93.28      2.10 o 
   1   6   4      200.07      208.48      1.36 o 
   2   6   4      786.50      746.94      4.47 o 
   3   6   4        0.48        0.67      0.55 o 
   4   6   4        0.98        2.27      0.37 o 
   5   6   4       64.79       65.96      1.15 o 
   6   6   4      675.17      637.58      4.76 o 
   7   6   4      324.98      301.93      2.98 o 
   8   6   4        1.96        2.92      0.85 o 
   9   6   4       11.25       12.29      1.30 o 
   1   7   4     2174.58     2076.86     12.30 o 
   2   7   4       84.03       80.06      1.31 o 
   3   7   4        0.88        1.31      0.54 o 
   4   7   4      208.26      190.73      1.74 o 
   5   7   4        0.88        0.38      0.31 o 
   6   7   4        2.56        3.13      0.68 o 
   7   7   4      125.70      133.05      2.51 o 
   8   7   4       19.86       19.21      1.55 o 
   0   8   4      720.14      737.24     11.91 o 
   1   8   4       24.93       23.21      0.77 o 
   2   8   4      151.54      140.22      1.58 o 
   3   8   4        1.60        1.77      0.60 o 
   4   8   4      238.85      211.33      2.18 o 
   5   8   4        5.02        5.04      0.70 o 
   6   8   4       77.43       81.73      1.86 o 
   7   8   4        1.16        1.38      0.79 o 
   1   9   4       26.56       25.59      1.19 o 
   2   9   4      120.77      111.43      2.54 o 
   3   9   4        0.97        0.64      0.49 o 
   4   9   4      206.49      204.92      2.38 o 
   5   9   4       85.16       84.55      1.69 o 
   6   9   4       42.98       43.95      1.54 o 
   0  10   4      134.10      122.46      3.90 o 
   1  10   4        0.14        0.18      0.94 o 
   2  10   4        0.01        0.45      0.77 o 
   3  10   4      137.35      156.31      2.67 o 
   4  10   4       61.87       72.53      1.85 o 
   1   1   5     4703.56     4848.13     60.66 o 
   2   1   5     1408.76     1245.91      8.00 o 
   3   1   5        4.33        6.63      0.54 o 
   4   1   5      849.98      953.44      5.63 o 
   5   1   5       56.44       67.00      0.88 o 
   6   1   5        0.44        1.05      0.26 o 
   7   1   5      303.80      293.48      2.82 o 
   8   1   5       94.06       85.05      2.37 o 
   9   1   5        0.29        1.69      1.01 o 
  10   1   5       52.87       60.65      2.05 o 
   0   2   5    12096.73    14481.30    207.00 o 
   1   2   5     1234.97     1254.37      6.99 o 
   2   2   5      679.35      694.82      3.95 o 
   3   2   5      704.35      638.16      3.88 o 
   4   2   5      210.13      221.77      2.60 o 
   5   2   5       80.12       87.70      1.71 o 
   6   2   5      184.90      156.57      2.20 o 
   7   2   5       23.52       28.16      1.37 o 
   8   2   5        0.21       -0.58      0.80 o 
   9   2   5        0.01        1.26      0.81 o 
  10   2   5       57.39       67.30      2.08 o 
   1   3   5       59.96       69.59      1.13 o 
   2   3   5       21.52       26.83      0.96 o 
   3   3   5      772.24      803.80      4.56 o 
   4   3   5      512.82      491.61      3.34 o 
   5   3   5      105.15       89.90      1.26 o 
   6   3   5      440.35      441.62      3.71 o 
   7   3   5      380.02      364.84      3.49 o 
   8   3   5       69.18       68.18      2.13 o 
   9   3   5        0.26        1.57      1.20 o 
  10   3   5       12.58       11.67      1.45 o 
   0   4   5     1357.49     1356.20     14.12 o 
   1   4   5        0.09        0.68      0.28 o 
   2   4   5      467.06      498.13      3.21 o 
   3   4   5      144.27      151.28      1.55 o 
   4   4   5      118.07      110.61      1.14 o 
   5   4   5      110.71      123.25      1.65 o 
   6   4   5     1261.34     1253.06      8.83 o 
   7   4   5       91.98       94.73      1.51 o 
   8   4   5      382.76      384.98      4.13 o 
   9   4   5      189.49      210.41      3.14 o 
  10   4   5       15.39       13.14      1.41 o 
   1   5   5        9.34        9.78      0.55 o 
   2   5   5      452.93      427.12      2.96 o 
   3   5   5      185.88      177.59      1.56 o 
   4   5   5      289.80      248.81      2.31 o 
   5   5   5     1549.74     1544.77      9.22 o 
   6   5   5       15.73       14.59      0.83 o 
   7   5   5       97.07       86.06      1.70 o 
   8   5   5       19.10       18.96      1.09 o 
   9   5   5       93.42       84.43      2.06 o 
   0   6   5       45.28       36.07      1.65 o 
   1   6   5      725.04      701.27      5.13 o 
   2   6   5      289.96      299.67      2.22 o 
   3   6   5      232.85      258.38      2.30 o 
   4   6   5        0.64        0.71      0.46 o 
   5   6   5      251.59      240.64      1.97 o 
   6   6   5        9.31        6.93      0.68 o 
   7   6   5        4.57        4.90      0.69 o 
   8   6   5       78.74       82.79      1.90 o 
   9   6   5        0.42        0.15      1.03 o 
   1   7   5      406.47      396.48      3.41 o 
   2   7   5      190.40      186.04      1.82 o 
   3   7   5      320.74      329.13      2.54 o 
   4   7   5      167.15      153.80      1.76 o 
   5   7   5       10.36        7.00      0.78 o 
   6   7   5       64.56       60.42      1.50 o 
   7   7   5        5.23        5.56      1.01 o 
   8   7   5       35.49       40.45      1.69 o 
   0   8   5       12.73       17.68      1.55 o 
   1   8   5        0.38        1.39      0.73 o 
   2   8   5      103.79       99.23      1.16 o 
   3   8   5        0.02        0.58      0.68 o 
   4   8   5       40.47       38.52      1.08 o 
   5   8   5        1.56        3.64      0.67 o 
   6   8   5        3.24        1.68      0.74 o 
   7   8   5       91.97       91.14      2.16 o 
   1   9   5       22.01       22.09      1.35 o 
   2   9   5      154.86      159.78      2.72 o 
   3   9   5        5.93        2.91      1.07 o 
   4   9   5       37.56       38.23      1.27 o 
   5   9   5      296.54      323.61      3.67 o 
   0  10   5      364.84      346.12      5.56 o 
   1  10   5        7.64        9.13      1.86 o 
   2  10   5      558.33      569.21      5.91 o 
   3  10   5        0.38        1.55      0.97 o 
   0   0   6       85.70       96.20      1.79 o 
   1   0   6     3124.48     3130.18     29.52 o 
   2   0   6     1971.91     2235.83     20.43 o 
   3   0   6     1103.29     1168.53     11.73 o 
   4   0   6        6.50        8.67      0.72 o 
   5   0   6       27.62       29.38      0.89 o 
   6   0   6      128.46      116.52      1.71 o 
   7   0   6        5.12        3.73      0.85 o 
   8   0   6      140.57      136.89      3.27 o 
   9   0   6      122.87      117.50      4.05 o 
  10   0   6        0.04       -0.44      1.34 o 
   1   1   6       57.07       41.49      0.80 o 
   2   1   6     1709.17     1749.51     10.86 o 
   3   1   6       19.39       19.42      0.65 o 
   4   1   6     1124.98     1026.88      6.63 o 
   5   1   6      338.18      352.94      2.41 o 
   6   1   6      408.28      382.08      2.82 o 
   7   1   6       44.50       42.13      1.30 o 
   8   1   6      311.76      287.34      3.69 o 
   9   1   6       29.10       23.95      1.61 o 
  10   1   6      206.78      209.32      3.75 o 
   0   2   6      213.67      180.31      1.95 o 
   1   2   6      290.89      284.07      1.90 o 
   2   2   6       86.09      101.49      1.19 o 
   3   2   6      968.37     1011.96      6.12 o 
   4   2   6      101.89      103.13      1.18 o 
   5   2   6     2799.01     2713.07     18.38 o 
   6   2   6       42.84       30.93      0.97 o 
   7   2   6        0.74        1.58      0.68 o 
   8   2   6       37.79       33.25      1.76 o 
   9   2   6      126.26      141.20      2.92 o 
  10   2   6       12.30        8.02      1.24 o 
   1   3   6       10.13        9.73      0.54 o 
   2   3   6      861.21      884.69      4.89 o 
   3   3   6      245.00      234.47      1.62 o 
   4   3   6      671.02      667.49      4.37 o 
   5   3   6       98.55      108.58      1.53 o 
   6   3   6       79.47       72.45      1.22 o 
   7   3   6       95.65      101.22      1.94 o 
   8   3   6      123.52      117.03      1.98 o 
   9   3   6        0.19        0.91      0.83 o 
  10   3   6       11.29       13.24      2.04 o 
   0   4   6      331.48      328.50      4.23 o 
   1   4   6      248.95      255.40      1.86 o 
   2   4   6      200.89      217.73      1.85 o 
   3   4   6        0.16        0.82      0.74 o 
   4   4   6       18.84       14.91      0.53 o 
   5   4   6       63.14       64.39      0.87 o 
   6   4   6        2.38        5.45      0.73 o 
   7   4   6      141.89      129.62      2.21 o 
   8   4   6       21.34       15.69      1.12 o 
   9   4   6       25.59       31.24      1.95 o 
   1   5   6      294.42      294.20      2.42 o 
   2   5   6       19.28       14.86      0.51 o 
   3   5   6      422.27      416.96      2.96 o 
   4   5   6       39.48       48.01      0.84 o 
   5   5   6      143.74      130.60      1.44 o 
   6   5   6        4.71        6.98      0.59 o 
   7   5   6       19.35       18.38      0.95 o 
   8   5   6       12.28       15.93      1.09 o 
   9   5   6        0.33        0.94      0.81 o 
   0   6   6       81.56       71.44      2.27 o 
   1   6   6        6.98        5.59      0.77 o 
   2   6   6        0.15        2.00      0.55 o 
   3   6   6     1424.80     1432.54     10.19 o 
   4   6   6       26.35       34.42      1.13 o 
   5   6   6      494.35      500.97      5.23 o 
   6   6   6        1.40        3.26      0.55 o 
   7   6   6       57.87       55.75      1.24 o 
   8   6   6        1.03        2.53      1.09 o 
   1   7   6       28.52       38.66      1.38 o 
   2   7   6     1420.57     1375.09      8.83 o 
   3   7   6      288.73      272.32      2.46 o 
   4   7   6      216.97      219.14      2.47 o 
   5   7   6        0.80        1.54      0.82 o 
   6   7   6        0.35        1.64      0.97 o 
   7   7   6       41.93       42.47      1.66 o 
   0   8   6      232.89      212.76      3.62 o 
   1   8   6      104.76      105.38      2.03 o 
   2   8   6        0.03        0.42      0.39 o 
   3   8   6      106.94      113.08      1.47 o 
   4   8   6        7.79        9.44      0.95 o 
   5   8   6       28.28       27.21      1.95 o 
   6   8   6        0.95       -0.58      0.95 o 
   1   9   6        6.98        6.15      0.98 o 
   2   9   6       97.98      105.22      2.51 o 
   3   9   6        3.20        1.85      1.10 o 
   4   9   6       67.92       69.72      1.98 o 
   5   9   6       15.90       13.04      1.78 o 
   0  10   6       20.24       11.92      3.05 o 
   1  10   6       94.37      112.58      2.86 o 
   2  10   6        0.51        0.67      1.13 o 
   1   1   7       43.64       56.82      0.91 o 
   2   1   7      805.22      701.22      4.59 o 
   3   1   7     4728.90     4794.40     43.44 o 
   4   1   7      109.64      108.35      1.47 o 
   5   1   7      731.41      712.68      4.58 o 
   6   1   7        0.63        0.95      0.41 o 
   7   1   7       35.55       37.89      0.68 o 
   8   1   7      150.38      138.26      2.03 o 
   9   1   7        2.79        2.62      1.07 o 
  10   1   7        8.78        6.47      1.41 o 
   0   2   7     1698.34     1688.27     14.98 o 
   1   2   7      175.68      173.19      1.34 o 
   2   2   7     1232.06     1179.99      8.09 o 
   3   2   7      632.27      641.99      4.61 o 
   4   2   7      448.79      414.10      3.07 o 
   5   2   7       84.05       86.13      1.49 o 
   6   2   7      232.66      228.59      2.81 o 
   7   2   7       92.37       76.06      1.48 o 
   8   2   7        1.15        0.81      0.77 o 
   9   2   7        4.63        3.50      1.04 o 
  10   2   7       47.86       59.09      2.05 o 
   1   3   7        8.09        3.32      0.33 o 
   2   3   7      111.43       92.87      1.13 o 
   3   3   7      315.38      287.52      2.13 o 
   4   3   7      266.47      266.12      2.31 o 
   5   3   7     1047.94     1026.91      7.32 o 
   6   3   7       40.53       39.73      1.11 o 
   7   3   7       34.21       33.55      1.15 o 
   8   3   7      101.21      123.86      2.21 o 
   9   3   7        0.12        0.43      0.93 o 
   0   4   7        1.52        0.81      0.43 o 
   1   4   7      242.98      256.63      2.36 o 
   2   4   7      950.16      926.55      8.75 o 
   3   4   7      566.52      518.03      3.67 o 
   4   4   7       95.26       90.97      1.11 o 
   5   4   7      308.23      301.05      2.27 o 
   6   4   7     1345.16     1354.37      9.82 o 
   7   4   7        1.00        1.08      0.60 o 
   8   4   7        0.03        0.73      0.75 o 
   9   4   7      131.80      134.43      2.61 o 
   1   5   7       17.15       20.12      0.74 o 
   2   5   7      604.20      605.45      4.16 o 
   3   5   7     2721.68     2681.44     19.73 o 
   4   5   7      389.91      418.04      2.49 o 
   5   5   7        1.73        1.83      0.47 o 
   6   5   7       15.91       11.60      0.92 o 
   7   5   7      291.23      320.27      3.04 o 
   8   5   7       22.41       19.65      1.31 o 
   9   5   7      168.81      185.19      2.78 o 
   0   6   7       30.77       30.14      1.65 o 
   1   6   7       78.26       62.72      1.36 o 
   2   6   7        6.79       10.64      1.36 o 
   3   6   7      208.26      177.86      1.98 o 
   4   6   7      342.74      353.82      3.59 o 
   5   6   7        0.13        0.44      0.56 o 
   6   6   7        5.26        5.49      1.01 o 
   7   6   7        7.82        7.91      1.17 o 
   8   6   7       16.55       22.37      1.55 o 
   1   7   7      368.88      361.25      3.51 o 
   2   7   7        2.93        4.41      0.50 o 
   3   7   7       91.33       81.77      1.70 o 
   4   7   7        7.77        7.14      0.91 o 
   5   7   7        0.24        1.13      0.77 o 
   6   7   7       20.78       19.78      1.46 o 
   7   7   7       24.84       28.66      1.63 o 
   0   8   7      481.66      490.82      7.22 o 
   1   8   7       29.29       31.79      2.34 o 
   2   8   7        0.04       -0.20      0.74 o 
   3   8   7        5.53        4.67      1.23 o 
   4   8   7        6.47        4.28      0.66 o 
   5   8   7        0.02        0.14      0.74 o 
   6   8   7       10.54        8.34      1.23 o 
   1   9   7        0.87        0.44      0.75 o 
   2   9   7       63.83       63.40      2.05 o 
   3   9   7        4.03        4.26      1.14 o 
   4   9   7       24.73       30.17      1.55 o 
   0  10   7     2150.57     2297.39     30.06 o 
   1  10   7        0.04       -0.05      0.97 o 
   0   0   8     1425.71     1640.00     27.44 o 
   1   0   8       21.98       25.76      1.07 o 
   2   0   8       49.59       49.36      1.33 o 
   3   0   8      936.69      991.12     11.13 o 
   4   0   8      234.92      205.42      3.31 o 
   5   0   8       19.43       32.54      2.07 o 
   6   0   8       24.67       25.61      1.50 o 
   7   0   8       91.76       96.37      2.15 o 
   8   0   8      184.26      225.91      3.34 o 
   9   0   8       23.93       20.84      2.33 o 
  10   0   8        6.37        6.26      2.39 o 
   1   1   8      781.00      754.04      4.72 o 
   2   1   8       78.91       88.92      1.21 o 
   3   1   8        2.44        1.20      0.66 o 
   4   1   8      178.69      155.67      1.82 o 
   5   1   8       45.29       54.29      1.15 o 
   6   1   8      174.29      165.49      1.72 o 
   7   1   8     1052.61     1069.79      7.48 o 
   8   1   8       26.83       30.19      1.13 o 
   9   1   8        1.64        1.05      1.03 o 
   0   2   8     3583.59     3478.06     39.32 o 
   1   2   8       62.13       58.64      1.82 o 
   2   2   8      243.59      226.47      2.03 o 
   3   2   8      214.39      233.65      2.17 o 
   4   2   8      622.85      572.66      4.27 o 
   5   2   8      354.69      356.60      3.03 o 
   6   2   8      137.50      113.08      1.33 o 
   7   2   8        1.02        0.95      0.67 o 
   8   2   8        3.17        1.32      1.01 o 
   9   2   8        5.79        5.52      1.09 o 
   1   3   8       57.96       55.04      0.80 o 
   2   3   8      109.22      103.38      1.29 o 
   3   3   8      157.91      165.78      1.69 o 
   4   3   8      389.20      418.72      3.27 o 
   5   3   8      219.76      226.77      2.19 o 
   6   3   8        0.12        1.03      0.33 o 
   7   3   8      107.90      109.18      1.66 o 
   8   3   8      118.28      113.08      2.13 o 
   9   3   8        1.96        3.76      0.94 o 
   0   4   8      604.46      623.79      4.71 o 
   1   4   8      187.01      192.95      1.47 o 
   2   4   8       62.60       60.17      1.50 o 
   3   4   8       18.29       17.11      0.52 o 
   4   4   8       46.87       52.22      1.13 o 
   5   4   8        1.42        0.77      0.39 o 
   6   4   8        5.44        3.84      0.92 o 
   7   4   8        0.34        0.95      0.67 o 
   8   4   8        8.29       12.23      1.01 o 
   9   4   8        1.73        1.31      0.89 o 
   1   5   8      624.17      600.95      4.34 o 
   2   5   8       74.88       89.20      1.34 o 
   3   5   8      362.81      325.81      3.05 o 
   4   5   8      182.41      162.82      1.26 o 
   5   5   8        0.21        0.74      0.50 o 
   6   5   8        5.56        3.64      0.73 o 
   7   5   8       24.21       29.33      1.21 o 
   8   5   8       11.36       11.65      1.25 o 
   0   6   8      239.15      207.92      5.18 o 
   1   6   8       19.63       14.54      1.28 o 
   2   6   8       87.26       73.75      1.37 o 
   3   6   8       28.06       23.53      0.79 o 
   4   6   8       15.43       16.57      0.86 o 
   5   6   8       94.46       85.35      1.39 o 
   6   6   8      172.34      183.86      2.61 o 
   7   6   8       48.88       51.74      1.70 o 
   1   7   8      161.31      180.93      2.81 o 
   2   7   8        0.25        0.75      0.43 o 
   3   7   8      194.11      203.16      2.52 o 
   4   7   8        5.51        3.47      0.88 o 
   5   7   8      272.32      271.98      3.82 o 
   6   7   8        0.16       -0.50      0.88 o 
   0   8   8        8.50        6.17      1.40 o 
   1   8   8        4.66        5.14      1.07 o 
   2   8   8       70.81       72.61      1.97 o 
   3   8   8       18.78       17.38      1.58 o 
   4   8   8       66.09       65.85      3.99 o 
   5   8   8       31.75       26.17      1.81 o 
   1   9   8       41.51       55.89      2.64 o 
   2   9   8       70.77       67.28      2.58 o 
   3   9   8        0.05       -0.34      0.97 o 
   1   1   9      783.15      752.49      5.06 o 
   2   1   9       11.70       10.40      0.67 o 
   3   1   9      323.02      292.42      2.92 o 
   4   1   9      413.51      374.43      3.38 o 
   5   1   9      154.42      136.08      1.58 o 
   6   1   9       13.47       10.82      0.77 o 
   7   1   9        4.66        6.05      0.69 o 
   8   1   9       33.98       37.96      1.24 o 
   9   1   9        0.95        1.19      0.97 o 
   0   2   9      118.98      107.08      2.08 o 
   1   2   9      320.46      309.45      2.43 o 
   2   2   9        3.92        2.89      0.55 o 
   3   2   9      121.54      127.26      1.69 o 
   4   2   9      629.24      602.91      4.63 o 
   5   2   9      236.75      200.49      2.24 o 
   6   2   9      679.65      665.37      6.05 o 
   7   2   9       20.92       20.11      1.58 o 
   8   2   9      163.98      170.19      2.38 o 
   9   2   9        0.23        0.82      0.93 o 
   1   3   9     1663.45     1651.11     11.00 o 
   2   3   9        6.10        6.48      0.82 o 
   3   3   9      303.75      285.42      2.61 o 
   4   3   9      105.21      108.27      1.43 o 
   5   3   9      578.71      581.90      4.62 o 
   6   3   9        7.15        8.23      0.77 o 
   7   3   9        3.65        3.83      0.86 o 
   8   3   9       20.73       19.57      1.11 o 
   9   3   9        4.20        7.37      1.31 o 
   0   4   9      455.45      413.04      3.95 o 
   1   4   9       25.08       25.70      0.78 o 
   2   4   9      133.06      145.57      1.24 o 
   3   4   9      378.88      363.03      2.64 o 
   4   4   9      138.97      137.58      1.57 o 
   5   4   9       90.09       85.86      1.31 o 
   6   4   9      121.89      121.03      1.46 o 
   7   4   9      104.17       91.20      1.75 o 
   8   4   9       12.82       11.84      1.31 o 
   1   5   9     1243.53     1233.27      8.64 o 
   2   5   9       25.69       37.68      1.09 o 
   3   5   9       48.11       52.37      1.40 o 
   4   5   9       50.91       48.33      0.94 o 
   5   5   9      241.18      258.01      1.97 o 
   6   5   9       29.53       26.15      1.57 o 
   7   5   9       53.55       53.38      1.89 o 
   8   5   9        6.82        6.26      1.59 o 
   0   6   9      142.67      152.52      4.15 o 
   1   6   9       94.49       84.64      2.39 o 
   2   6   9        0.23        0.34      0.42 o 
   3   6   9        4.36        4.97      0.75 o 
   4   6   9        0.34        0.26      0.57 o 
   5   6   9      103.74      114.11      1.81 o 
   6   6   9      111.39      106.63      2.46 o 
   7   6   9        0.01        0.73      0.86 o 
   1   7   9       24.60       25.77      1.53 o 
   2   7   9       68.71       68.85      1.72 o 
   3   7   9       99.01       85.72      2.07 o 
   4   7   9      165.03      171.05      2.48 o 
   5   7   9       19.28       17.19      1.35 o 
   6   7   9       27.77       33.24      1.80 o 
   0   8   9       24.51       26.30      2.52 o 
   1   8   9       94.24      101.85      2.24 o 
   2   8   9      120.43      124.40      2.51 o 
   3   8   9       23.44       21.77      1.81 o 
   4   8   9       41.14       46.83      2.30 o 
   1   9   9       87.39       94.83      2.59 o 
   2   9   9      172.08      193.76      3.30 o 
   0   0  10      112.51      110.68      4.16 o 
   1   0  10     1047.04     1004.10     10.25 o 
   2   0  10      940.78      928.94      9.32 o 
   3   0  10      479.28      484.83      7.96 o 
   4   0  10      698.57      673.91      8.92 o 
   5   0  10       84.97       82.91      2.79 o 
   6   0  10      228.76      211.11      3.08 o 
   7   0  10       14.09       20.93      1.82 o 
   8   0  10       24.05       17.72      4.07 o 
   9   0  10      282.04      335.13      6.45 o 
   1   1  10      224.36      230.01      2.34 o 
   2   1  10      594.53      551.00      4.39 o 
   3   1  10      567.40      533.72      4.58 o 
   4   1  10      739.25      713.04      5.69 o 
   5   1  10      180.73      191.23      2.17 o 
   6   1  10        9.83        6.78      0.86 o 
   7   1  10        2.79        1.96      0.60 o 
   8   1  10        0.13       -0.08      0.65 o 
   9   1  10       28.42       24.38      2.61 o 
   0   2  10       93.24       83.58      1.62 o 
   1   2  10       85.49       77.98      1.56 o 
   2   2  10       48.46       42.80      1.15 o 
   3   2  10        8.77       11.23      0.83 o 
   4   2  10       30.91       36.10      1.27 o 
   5   2  10      117.89      127.21      1.83 o 
   6   2  10        0.44        0.79      0.52 o 
   7   2  10      154.12      143.12      2.23 o 
   8   2  10        0.43        0.97      0.75 o 
   1   3  10       11.49       10.26      0.77 o 
   2   3  10      443.38      431.33      3.69 o 
   3   3  10       51.15       53.39      1.23 o 
   4   3  10       47.01       53.11      1.55 o 
   5   3  10     1049.09     1017.72      7.94 o 
   6   3  10        3.24        4.93      0.63 o 
   7   3  10        0.04        0.68      0.72 o 
   8   3  10        1.29        3.29      1.04 o 
   0   4  10      330.70      320.73      2.94 o 
   1   4  10      103.11      102.51      1.63 o 
   2   4  10        9.11       11.92      0.90 o 
   3   4  10        5.00        4.71      0.58 o 
   4   4  10       11.31       13.85      0.73 o 
   5   4  10        7.16        5.71      0.69 o 
   6   4  10       53.42       58.66      1.51 o 
   7   4  10        5.75        9.57      1.11 o 
   8   4  10       40.99       46.80      1.53 o 
   1   5  10       15.64       15.60      0.88 o 
   2   5  10       75.45       71.68      1.42 o 
   3   5  10       19.21       22.03      1.03 o 
   4   5  10      150.48      145.28      2.62 o 
   5   5  10      176.42      194.58      2.53 o 
   6   5  10       85.34      112.58      4.11 o 
   7   5  10      181.24      177.92      3.13 o 
   0   6  10      143.17      164.47      4.22 o 
   1   6  10        9.57       10.80      1.49 o 
   2   6  10      114.64      109.97      1.72 o 
   3   6  10       71.92       75.59      2.03 o 
   4   6  10        8.58        7.45      0.96 o 
   5   6  10        0.02       -0.35      0.79 o 
   6   6  10       56.08       57.42      4.11 o 
   1   7  10      310.92      336.84      4.23 o 
   2   7  10      333.29      332.75      4.87 o 
   3   7  10       59.62       64.25      1.93 o 
   4   7  10        4.07        5.24      1.33 o 
   5   7  10       65.80       80.49      2.82 o 
   0   8  10       24.35       26.70      2.35 o 
   1   8  10       61.31       64.38      2.09 o 
   2   8  10      357.53      359.11      4.40 o 
   3   8  10      164.01      168.56      3.16 o 
   1   1  11       19.36       16.86      0.90 o 
   2   1  11      176.00      163.83      2.01 o 
   3   1  11       84.03       79.82      2.38 o 
   4   1  11      316.46      297.94      3.07 o 
   5   1  11       16.97       15.54      1.03 o 
   6   1  11       21.55       19.81      2.33 o 
   7   1  11       16.49        8.17      1.57 o 
   8   1  11        1.74        3.11      1.20 o 
   0   2  11      190.58      191.23      2.96 o 
   1   2  11        1.91        2.40      0.59 o 
   2   2  11      367.42      346.91      3.52 o 
   3   2  11      867.57      861.97      6.66 o 
   4   2  11      179.38      176.41      2.36 o 
   5   2  11       69.54       65.28      1.63 o 
   6   2  11       45.09       39.91      1.15 o 
   7   2  11       44.24       57.61      2.28 o 
   8   2  11      149.29      163.58      2.60 o 
   1   3  11      359.23      338.71      2.95 o 
   2   3  11      201.49      202.58      2.22 o 
   3   3  11        5.09        4.34      0.68 o 
   4   3  11      233.24      244.82      2.61 o 
   5   3  11       74.41       75.67      1.84 o 
   6   3  11        3.32        4.01      0.89 o 
   7   3  11        5.64        7.59      1.04 o 
   0   4  11      122.08      108.40      1.78 o 
   1   4  11       71.34       76.08      1.21 o 
   2   4  11       28.96       27.54      0.94 o 
   3   4  11       18.61       19.28      0.68 o 
   4   4  11       29.26       29.43      0.90 o 
   5   4  11       90.33       98.45      1.64 o 
   6   4  11      133.86      153.11      2.43 o 
   7   4  11       56.99       64.52      2.11 o 
   1   5  11      577.52      556.25      3.32 o 
   2   5  11       60.03       61.48      1.69 o 
   3   5  11        3.95        5.54      0.90 o 
   4   5  11      214.87      193.84      3.14 o 
   5   5  11        9.89        9.23      2.05 o 
   6   5  11       73.50       87.33      2.82 o 
   0   6  11       72.01       78.16      3.81 o 
   1   6  11      126.27      126.58      3.15 o 
   2   6  11       72.86       71.48      2.46 o 
   3   6  11      260.25      267.73      3.83 o 
   4   6  11        5.15        6.69      0.94 o 
   5   6  11      135.39      135.93      3.49 o 
   1   7  11       37.05       33.60      1.91 o 
   2   7  11       17.30       16.19      1.59 o 
   3   7  11        0.09        1.06      1.03 o 
   4   7  11       75.09       81.43      2.53 o 
   0   8  11      139.66      157.11      4.18 o 
   1   8  11      156.83      170.19      3.21 o 
   2   8  11        7.35       10.12      2.63 o 
   0   0  12     2407.78     2425.18     38.10 o 
   1   0  12      275.36      276.16      3.78 o 
   2   0  12     1669.63     1615.60     17.28 o 
   3   0  12      116.15      115.58      5.10 o 
   4   0  12       48.41       53.56      2.36 o 
   5   0  12        0.62        1.52      1.16 o 
   6   0  12       63.62       59.55      2.00 o 
   7   0  12        4.67        3.18      1.58 o 
   1   1  12       17.27       19.17      1.07 o 
   2   1  12       11.50       10.36      0.86 o 
   3   1  12      104.99      107.88      2.59 o 
   4   1  12       32.45       35.27      1.49 o 
   5   1  12      247.57      239.88      4.28 o 
   6   1  12        4.46        2.75      0.74 o 
   7   1  12       73.45       85.21      2.27 o 
   0   2  12        4.55        2.65      0.97 o 
   1   2  12       25.78       29.56      1.17 o 
   2   2  12        0.17        0.92      0.58 o 
   3   2  12       21.96       19.83      1.20 o 
   4   2  12        3.01        3.81      0.93 o 
   5   2  12        2.73        3.96      1.13 o 
   6   2  12        0.01       -0.30      0.73 o 
   7   2  12       72.49       86.09      2.23 o 
   1   3  12        4.72        4.07      0.68 o 
   2   3  12       47.19       51.13      1.61 o 
   3   3  12      208.24      204.69      2.43 o 
   4   3  12       51.19       53.17      1.48 o 
   5   3  12       42.91       45.44      1.41 o 
   6   3  12       74.50       88.12      2.23 o 
   7   3  12      179.23      187.40      3.23 o 
   0   4  12       70.25       64.93      1.80 o 
   1   4  12       24.32       26.15      0.89 o 
   2   4  12       90.21       85.78      1.40 o 
   3   4  12       66.76       64.38      1.28 o 
   4   4  12       25.91       29.30      1.61 o 
   5   4  12       93.08      105.42      3.23 o 
   6   4  12       12.96       15.01      2.07 o 
   1   5  12       14.94       12.67      0.88 o 
   2   5  12        8.22        5.83      1.02 o 
   3   5  12       15.02       12.87      1.17 o 
   4   5  12        0.49       -0.23      0.89 o 
   5   5  12      348.50      381.13      5.81 o 
   0   6  12       23.38       24.52      2.62 o 
   1   6  12        5.65        3.91      1.49 o 
   2   6  12       18.11       22.31      1.84 o 
   3   6  12       48.70       50.50      2.89 o 
   4   6  12        3.81        3.63      1.44 o 
   1   7  12        1.68        0.90      1.32 o 
   2   7  12      105.03      118.24      2.83 o 
   1   1  13       34.26       40.17      1.33 o 
   2   1  13      659.92      651.53      5.86 o 
   3   1  13       27.53       26.59      1.32 o 
   4   1  13        7.64        8.56      1.35 o 
   5   1  13        3.14        1.38      0.92 o 
   6   1  13       22.75       14.46      2.17 o 
   0   2  13      798.79      771.48      9.67 o 
   1   2  13      347.01      340.81      3.31 o 
   2   2  13       20.56       20.92      1.16 o 
   3   2  13       24.97       19.56      1.25 o 
   4   2  13        0.52        1.02      0.89 o 
   5   2  13        4.26        4.94      1.33 o 
   6   2  13       10.51        6.86      1.22 o 
   1   3  13       90.01       96.00      1.62 o 
   2   3  13       41.44       43.07      1.25 o 
   3   3  13       20.35       19.57      1.25 o 
   4   3  13       52.29       56.11      1.47 o 
   5   3  13       41.50       40.51      2.55 o 
   6   3  13       19.05       18.38      3.12 o 
   0   4  13      316.76      294.95      3.75 o 
   1   4  13        0.75        0.62      0.48 o 
   2   4  13       26.44       30.07      1.46 o 
   3   4  13       73.16       72.94      1.87 o 
   4   4  13       17.06       17.59      2.04 o 
   5   4  13        4.47        7.68      2.07 o 
   1   5  13        5.54        5.63      1.45 o 
   2   5  13        8.97        7.50      1.58 o 
   3   5  13        5.46        5.73      1.17 o 
   4   5  13       49.55       56.05      3.31 o 
   0   6  13        5.07        7.18      2.23 o 
   1   6  13       11.60        9.51      1.86 o 
   2   6  13      127.91      119.40      4.42 o 
   3   6  13      113.52      114.40      5.31 o 
   0   0  14     2337.28     2271.43     36.07 o 
   1   0  14        1.01        0.56      0.99 o 
   2   0  14        0.45       -0.02      1.05 o 
   3   0  14      254.92      242.75      5.91 o 
   4   0  14       42.65       44.61      4.62 o 
   5   0  14       80.59       98.05      4.00 o 
   1   1  14      203.12      210.04      2.72 o 
   2   1  14      103.19       95.87      1.96 o 
   3   1  14        6.78        4.18      1.19 o 
   4   1  14        9.52        8.19      1.98 o 
   5   1  14        1.26       -0.55      0.89 o 
   0   2  14       97.48       92.52      2.48 o 
   1   2  14       36.23       37.16      1.44 o 
   2   2  14        4.48        5.19      1.14 o 
   3   2  14       36.28       37.59      2.31 o 
   4   2  14        0.03        0.57      0.84 o 
   5   2  14        2.49        0.98      1.09 o 
   1   3  14       63.47       64.86      1.59 o 
   2   3  14       56.78       63.45      1.56 o 
   3   3  14       42.55       44.13      1.92 o 
   4   3  14      100.22       98.04      1.94 o 
   0   4  14      110.75       98.34      3.07 o 
   1   4  14        2.64        1.58      0.90 o 
   2   4  14       15.42       12.10      1.30 o 
   3   4  14       32.94       38.61      1.70 o 
   4   4  14       92.44      104.94      3.38 o 
   1   5  14        0.28        1.03      1.52 o 
   2   5  14       76.80       82.72      3.13 o 
   1   1  15       21.72       18.65      1.47 o 
   2   1  15       44.18       38.80      3.50 o 
   3   1  15        6.49        2.60      1.29 o 
   4   1  15       74.60       81.06      2.43 o 
   0   2  15       10.19       12.37      2.03 o 
   1   2  15        0.00        0.51      0.81 o 
   2   2  15       98.94       94.30      2.35 o 
   3   2  15        1.20        1.03      1.03 o 
   1   3  15       27.99       24.38      1.20 o 
   2   3  15      123.56      128.20      2.46 o 
   3   3  15        7.82        9.75      1.47 o 
   0   4  15       33.84       32.66      3.01 o 
   1   4  15       33.38       36.19      2.67 o 
   0   0  16       81.35       84.12      3.88 o 
   1   0  16        2.50        1.74      1.32 o 
   1   1  16      131.03      131.16      2.47 o 
                                                 
